# Supplementary material for: The Mechanical Effect of the Periodontal Ligament on Bone Strain Regimes in a Validated Finite Element Model of a Macaque Mandible
Source: Front Bioeng Biotechnol. 2019 Oct 30;7:269. doi: 10.3389/fbioe.2019.00269 (PMC6831558; doi:10.3389/fbioe.2019.00269)
Supplement: Supplementary Table S1 — Muscle force data assigned to all finite element models for the major muscle of mastication, based on experimental data when the subject was chewing on nuts. The table shows the direction of the muscle action unit vector and estimated muscle force magnitude (rms EMG multiplied by the PCSA data × 30 kN/m2) for each muscle. Estimated muscle force was measured at the time of the maximum strain magnitude, measured from a gauge fixed to the labial surface of the inferior left mid-corpus (Panagiotopoulou et al., 2017). [file Table_1.xlsx]

## Sheet: Sheet1
	Point Mandible			Point Cranium			Muscle Direction				Muscle Direction (Unit vector)				Estimated muscle force magnitude (rmsEMG*PCSA*30) (N) at max strain		Force vector (max strain)
	X	Y	Z	X	Y	Z	X	Y	Z	Magnitude	X	Y	Z				X	Y	Z
Anterior Temporalis WS	35.2628	151.026	387.696	36.33	143.6	416.9	1.06723	-7.4262	29.2043	30.1526	0.0353943	-0.246287	0.96855		32.943		1.16599	-8.11343	31.9069	Anterior Temporalis WS
Anterior Temporalis BS	-20.3079	152.093	383.989	-21.36	142.2	415.3	-1.05207	-9.8927	31.3107	32.8532	-0.0320234	-0.301118	0.953049		45.4649		-1.45594	-13.6903	43.3303	Anterior Temporalis BS
Posterior temporalis WS	36.3109	155.322	393.676	40.16	165.6	425.7	3.84914	10.2776	32.0235	33.8519	0.113705	0.303605	0.945989		16.2174		1.84401	4.92369	15.3415	Posterior temporalis WS
Posterior temporalis BS	-21.7238	156.449	391.678	-26.11	166.9	423.3	-4.38617	10.4514	31.622	33.592	-0.130572	0.311128	0.941356		37.7878		-4.93403	11.7568	35.5718	Posterior temporalis BS
Deep masseter WS	36.165	165.039	386.215	47.61	160.7	399.3	11.445	-4.339	13.085	17.9174	0.638766	-0.242167	0.730297		4.93792		3.15417	-1.1958	3.60615	Deep masseter WS
Deep masseter BS	-20.6133	166.378	383.798	-34.32	159.5	396.1	-13.7067	-6.8782	12.3021	19.6602	-0.697178	-0.349854	0.625736		25.2013		-17.5698	-8.81678	15.7694	Deep masseter BS
Superficial masseter WS	31.6133	168.842	369.89	42.7845	141.625	384.991	11.1712	-27.2172	15.1013	33.0699	0.337806	-0.823019	0.456647		63.4185		21.4232	-52.1947	28.9599	Superficial masseter WS
Superficial masseter BS	-15.9948	169.512	367.054	-31.1112	146.726	384.9	-15.1164	-22.7859	17.8461	32.6525	-0.462948	-0.69783	0.546546		32.4005		-14.9997	-22.6101	17.7084	Superficial masseter BS
Deep pterygoid WS	27.858	171.423	369.781	16.4449	153.961	387.798	-11.4131	-17.4624	18.0174	27.5648	-0.414045	-0.633503	0.653637		43.7204		-18.1022	-27.697	28.5772	Deep pterygoid WS
Deep pterygoid BS	-12.2822	171.525	367.66	-1.0745	154.315	388.147	11.2077	-17.21	20.4874	29.0092	0.386352	-0.593261	0.706239		15.8959		6.1414	-9.4304	11.2263	Deep pterygoid BS
