# Supplementary material for: The Mechanical Effect of the Periodontal Ligament on Bone Strain Regimes in a Validated Finite Element Model of a Macaque Mandible
Source: Front Bioeng Biotechnol. 2019 Oct 30;7:269. doi: 10.3389/fbioe.2019.00269 (PMC6831558; doi:10.3389/fbioe.2019.00269)
Supplement: Supplementary Table S2 — Raw in vivo experimental data when the subject was chewing on nuts (almond, cashew, brazil nut, pecan, walnut, seeds). [file Table_2.xlsx]

## Sheet: In vivo Data
Medial gage			Lower lateral gage			Upper lateral gage
peak e1 strain magnitude (microstrain)	peak e2 strain magnitude (microstrain)	Orientation of peak e1 strain to A-gauge (degrees)	peak e1 strain magnitude (microstrain)	peak e2 strain magnitude (microstrain)	Orientation of peak e1 strain	peak e1 strain magnitude (microstrain)	peak e2 strain magnitude (microstrain)	Orientation of peak e1 strain to A-gauge (degrees)
18.5585	-27.6323	84.6438	42.9623	-42.8326	126.46	79.2179	-78.5091	84.8496
148.563	-170.407	96.4826	61.3965	-61.8142	-35.5764	100.712	-96.0798	84.0257
81.0574	-106.932	-3.88038	182.03	-142.639	95.1557	256.431	-226.72	78.6862
63.2892	-115.068	-1.00703	172.771	-137.125	94.9756	233.871	-207.167	79.7487
40.0636	-85.8005	-39.4675	156.694	-123.882	96.8326	223.851	-206.5	81.911
24.3285	-61.3191	22.2203	30.3277	-38.8861	-32.7984	30.6904	-26.4999	63.6122
18.3716	-47.6927	22.3031	9.87676	-14.5307	107.267	20.6312	-18.5907	66.4585
122.682	-141.285	99.3884	76.0836	-58.2165	105.422	125.169	-112.637	82.7379
61.0696	-96.9373	117.186	134.399	-107.053	99.8572	195.801	-186.426	84.9796
62.2464	-116.512	119.556	152.755	-119.545	97.3699	211.164	-195.154	83.1901
56.7385	-111.022	-37.904	182.03	-142.64	95.1559	240.696	-222.359	83.059
34.7851	-85.2068	129.622	172.771	-137.126	94.9759	203.658	-190.267	83.7957
87.7922	-152.779	-14.0023	188.483	-149.936	95.5083	248.872	-224.585	82.3049
68.5026	-134.564	-44.1464	193.838	-154.019	97.3721	263.151	-247.688	84.4932
83.7584	-142.111	120.491	182.892	-144.365	99.0732	259.635	-244.636	84.6598
69.4139	-110.276	118.487	153.642	-122.268	100.767	225.509	-217.543	85.6238
62.5178	-114.284	-34.6115	165.438	-133.138	97.1855	223.721	-213.102	85.4706
64.4287	-123.328	133.496	193.968	-152.31	94.3492	250.076	-222.723	80.5873
46.3659	-97.0594	130.302	174.567	-139.174	96.7847	216.804	-198.335	82.8027
50.0837	-99.4608	120.464	143.806	-114.399	99.4552	210.465	-196.097	83.9657
43.6644	-85.4977	118.708	188.483	-149.936	95.5083	188.638	-174.158	83.476
61.5215	-84.9754	89.7458	193.838	-154.019	97.3721	187.207	-174.906	84.4375
44.031	-71.79	123.642	182.892	-144.365	99.0732	190.434	-178.199	84.3733
37.9468	-67.0454	117.422	153.642	-122.268	100.767	167.202	-158.048	85.3618
31.3574	-59.7293	118.664	165.438	-133.138	97.1855	167.898	-155.8	84.1859
31.6528	-55.3066	123.751	193.968	-152.31	94.3492	160.916	-150.492	84.8419
41.7539	-67.7741	109.746	149.791	-118.616	98.0957	155.7	-145.717	84.9509
34.7306	-57.4192	114.085	143.806	-114.399	99.4552	142.574	-135.324	85.9456
31.0536	-59.395	112.838	128.011	-101.37	99.1636	155.607	-147.189	85.2679
36.1177	-59.7138	116.054	125.614	-100.767	100.202	171.059	-161.945	85.5823
44.664	-61.0088	104.669	121.816	-97.6013	102.522	152.083	-143.783	85.3654
31.5461	-49.8981	116.624	105.822	-85.7812	104.17	164.815	-156.824	85.4801
84.6962	-101.943	102.91	105.851	-85.8328	109.095	177.835	-168.923	85.1011
53.2726	-63.52	114.197	100.904	-82.4316	104.232	161.015	-156.055	86.965
39.8667	-46.3476	115.428	93.3501	-77.7405	110.289	154.085	-149.068	86.9608
43.6105	-45.3611	3.83106	97.0008	-82.0622	110.217	164.846	-157.068	85.9363
39.4929	-43.4608	2.88111	91.6096	-75.4872	109.373	147.114	-138.992	85.4875
38.4532	-47.7333	8.24238	80.9125	-67.7103	110.294	134.841	-125.219	84.4887
68.5793	-88.7323	88.4781	102.353	-84.3684	107.709	127.971	-120.517	85.4635
43.5737	-46.0554	3.44308	87.553	-73.016	112.226	126.57	-123.43	87.7778
35.7951	-42.5527	7.21972	99.4268	-82.7375	107.623	84.7574	-81.6261	86.4756
35.8453	-41.166	0.485045	105.851	-85.8328	109.095	125.545	-121.518	87.7507
38.7229	-48.7975	98.838	99.2182	-82.4316	107.459	115.94	-108.516	85.6748
36.4748	-40.5079	94.9009	91.6696	-77.7406	110.288	120.2	-116.109	87.0243
23.3078	-29.5018	97.7274	97.0008	-82.0622	110.217	132.598	-127.903	86.8035
47.2049	-55.2667	106.637	90.4463	-79.592	114.971	158.244	-155.147	87.6608
49.3729	-55.5451	2.79663	81.4634	-70.4272	110.785	145.955	-135.673	84.3212
34.5902	-44.6759	92.4675	75.284	-67.1653	118.098	135.018	-129.038	86.6467
46.1016	-50.101	94.6722	72.3005	-62.4195	114.385	125.894	-117.537	85.38
34.2796	-43.548	97.2286	76.7141	-68.1015	116.573	138.956	-132.143	86.0657
32.3773	-41.8392	4.71311	60.2637	-52.676	116.993	111.227	-103.143	84.9844
41.5133	-52.1134	91.771	71.3292	-64.3365	118.903	119.643	-109.681	84.8808
36.4104	-45.7408	3.29755	64.1129	-56.6639	117.668	116.974	-108.746	85.2232
38.9481	-44.3775	90.8984	67.1338	-61.0355	119.179	84.0101	-77.8161	85.8093
57.0818	-59.3556	91.9845	73.581	-66.6058	118.96	34.469	-31.9374	86.9136
40.5344	-50.2822	95.5561	90.4463	-79.592	114.971	15.369	-12.3378	69.528
72.9131	-85.6609	87.0971	81.4634	-70.4272	110.785	23.0902	-28.7666	-22.2621
116.264	-153.053	112.188	154.144	-120.194	94.9034	196.242	-176.585	83.1289
69.9567	-115.668	128.102	173.91	-137.872	97.203	239.782	-220.304	83.6693
64.6318	-97.6495	119.894	135.449	-107.56	97.0791	185.112	-173.078	85.1395
72.4899	-96.7146	115.198	142.11	-114.403	101.626	212.961	-201.878	85.4241
91.2359	-136.165	-16.4065	182.532	-147.898	96.5361	246.762	-224.976	83.4485
61.0043	-78.4583	-15.7391	130.193	-107.013	101.806	195.432	-183.239	85.3522
58.78	-65.7908	-18.896	119.064	-99.4184	103.955	182.87	-175.228	86.6408
57.7287	-48.0683	106.555	89.0076	-77.7573	110.938	150.484	-144.204	86.9445
60.5872	-53.4104	105.781	86.8803	-76.9123	112.801	149.671	-144.543	87.7322
15.2047	-43.7053	16.4849	16.2558	-13.7966	80.8938	27.3962	-18.363	60.9007
53.0884	-38.9498	108.715	63.162	-56.6047	114.982	111.68	-105.869	87.8562
49.0569	-46.4911	-16.3622	98.4635	-84.3143	107.044	161.51	-154.518	86.8192
57.2517	-56.5786	119.288	91.953	-78.2827	106.75	149.822	-142.874	87.1828
203.043	-208.284	103.333	146.829	-116.027	101.367	219.876	-205.922	85.8748
116.477	-148.914	115.429	187.649	-150.324	98.277	263.092	-248.743	85.4358
70.5553	-99.6316	127.83	156.111	-126.417	97.5692	220.196	-204.56	85.1119
127.407	-181.224	-13.1195	208.094	-168.43	94.7806	270.949	-243.279	82.8248
62.8964	-113.121	-41.6187	172.508	-139.322	96.9265	240.465	-220.152	84.3101
65.9339	-89.6613	-41.2653	149.316	-122.763	100.042	219.259	-206.697	86.1034
56.1835	-60.605	117.412	97.7422	-84.5315	110.095	164.41	-159.236	88.2728
60.2359	-70.1199	124.822	120.225	-102.441	107.157	195.737	-191.2	88.3883
47.6194	-53.7895	112.521	89.892	-77.3429	110.679	153.782	-148.256	88.0251
42.5933	-35.7666	120.465	65.1847	-58.7903	114.658	114.362	-111.128	89.8388
45.2141	-41.3616	121.507	82.4173	-72.4084	112.193	142.588	-138.074	89.3904
51.0752	-49.5035	112.149	76.4249	-66.7602	111.893	132.997	-126.624	88.2945
53.0197	-39.1115	112.451	67.7017	-60.9702	115.226	121.961	-116.087	89.7313
56.8842	-50.1656	107.913	68.5855	-60.6522	113.935	123.22	-117.692	89.1939
121.437	-111.891	94.7697	87.603	-71.187	117.852	150.379	-141.282	85.6384
102.149	-104.696	93.6511	99.5518	-81.7529	117.454	175.053	-166.758	85.1872
87.4212	-82.7193	99.1436	62.8906	-49.2341	114.491	106.821	-99.102	85.7266
86.1609	-89.2188	105.159	81.3941	-62.0577	105.047	127.351	-118.571	84.9898
77.1684	-77.9411	106.663	85.0009	-67.2518	107.864	136.084	-130.19	86.885
56.0059	-72.2413	120.31	117.359	-93.8328	104.548	180.605	-172.647	85.9624
80.549	-101.466	-15.5546	138.71	-112.723	102.315	204.577	-192.897	85.2755
59.3148	-76.7736	130.65	147.088	-117.24	101.968	216.57	-205.645	85.1032
65.7869	-89.8889	-24.7064	130.978	-104.316	101.502	190.485	-177.517	84.572
65.5442	-73.6545	-19.284	122.918	-98.918	103.676	185.623	-178.358	86.0679
65.0243	-74.0901	-18.2522	131.831	-107.572	105.1	203.689	-195.085	85.6876
50.1632	-51.1247	-22.511	113.903	-94.5305	107.882	181.278	-175.911	86.529
47.2187	-61.6737	23.5528	107.33	-89.6161	109.636	174.457	-169.236	86.4564
43.3364	-52.1306	122.18	113.47	-92.7394	107.074	181.199	-172.974	85.1967
46.5188	-49.3876	121.732	116.445	-96.2203	108.157	186.085	-180.734	86.0657
42.4825	-40.6219	111.448	101.399	-85.6257	112.744	168.421	-165.296	86.4787
69.1501	-83.659	-8.51246	126.554	-102.743	105.337	201.902	-188.658	83.7565
68.9477	-79.6494	-10.5567	132.954	-108.813	105.671	210.075	-199.529	84.9261
62.5678	-68.4805	-10.6089	125.859	-103.72	105.957	199.364	-190.984	85.3623
57.937	-65.8351	-5.06755	139.183	-111.715	104.078	216.688	-203.499	83.9878
43.812	-87.9205	23.7813	105.889	-86.2523	108.262	169.904	-162.27	85.5942
49.198	-67.4154	23.7441	113.153	-92.7576	109.159	186.099	-177.88	85.3167
43.7199	-48.4881	114.635	109.699	-89.8028	109.987	182.029	-175.095	85.0797
48.6009	-47.6059	-2.81948	114.982	-94.5138	108.865	189.537	-181.56	84.9547
35.8557	-40.0429	106.244	90.673	-74.4138	112.153	155.066	-146.589	84.036
35.6887	-30.1223	121.79	87.6723	-74.7556	114.25	148.667	-144.344	86.0962
43.1742	-37.3221	1.14478	95.3462	-80.8188	114.931	162.9	-157.34	85.2994
53.1093	-50.243	1.88759	103.911	-87.074	112.748	177.052	-170.57	85.3092
43.9426	-47.9681	113.398	105.001	-87.578	112.85	176.81	-172.36	85.7199
42.8319	-47.9824	1.15168	96.3386	-81.0588	113.876	166.509	-159.571	85.1865
45.8548	-54.1503	-0.157789	106.431	-87.3577	110.083	181.618	-170.511	83.9167
49.5135	-59.7723	-1.9783	116.53	-95.5571	109.308	194.008	-186.293	85.0035
49.0201	-70.1338	24.8404	111.674	-91.7467	110.012	188.34	-179.408	84.5451
50.7546	-51.1279	0.809816	101.574	-83.7346	111.043	172.24	-164.678	85.0836
47.9039	-43.0458	3.86691	98.8582	-82.1848	111.742	169.671	-161.321	84.6834
39.3652	-34.0946	10.2037	83.0169	-70.1666	116.367	145.901	-138.349	84.1476
32.9181	-44.8795	4.82258	60.7685	-49.6287	115.301	112.411	-101.035	81.1057
59.8467	-73.9184	6.95315	68.028	-56.9398	114.903	126.035	-114.363	82.2137
55.7693	-63.1605	5.81769	56.9106	-48.1603	117.32	104.549	-96.0902	83.4195
77.207	-86.3641	88.5193	73.7006	-61.7033	114.939	133.354	-122.013	83.6257
40.4078	-44.0716	10.806	45.3761	-38.9125	119.904	88.8559	-79.2603	82.5339
42.446	-41.7079	3.96078	61.3719	-54.6724	120.785	113.671	-105.447	85.232
54.8366	-61.6673	4.20745	66.5355	-58.139	118.761	124.543	-113.8	83.923
60.4057	-68.5255	1.96535	76.7679	-66.6723	116.742	141.861	-130.833	84.1513
45.0281	-42.6955	7.4545	70.688	-62.5273	120.434	130.64	-121.497	84.6919
49.0092	-50.1846	-1.2886	80.2913	-70.1193	118.066	148.148	-135.271	85.6403
49.9389	-52.0651	5.44216	73.2329	-64.8709	120.872	136.501	-124.518	84.494
50.2757	-52.291	4.89903	71.4058	-62.7777	121.019	132.348	-121.456	84.7453
47.6454	-45.8658	86.4096	70.6479	-62.9511	123.098	131.169	-119.227	84.9068
56.3532	-54.612	87.3853	64.2558	-56.6339	122.74	122.502	-108.305	84.4218
49.7404	-50.2869	9.36748	59.839	-55.8155	124.381	114.325	-103.012	84.7514
152.658	-142.059	81.6167	67.4139	-59.3925	-24.4454	39.2946	-65.1834	94.4252
107.467	-90.3974	95.7524	36.8668	-28.5663	-32.6475	40.9626	-50.572	90.366
104.779	-95.9268	96.6689	27.6292	-18.9686	-39.9226	26.2069	-45.6396	86.5985
84.5823	-76.9044	103.205	22.1631	-14.0839	120.854	34.7242	-44.3607	92.6959
86.4152	-90.4476	105.283	19.6609	-12.2281	90.6823	44.5083	-36.1133	54.2094
83.5628	-79.9488	104.904	16.6109	-8.98115	81.9065	35.3921	-24.016	52.8493
77.0693	-67.3835	107.816	17.5807	-9.54738	83.901	33.9084	-23.7172	52.7715
84.3332	-65.6	108.142	14.9311	-8.61663	88.6438	33.7744	-22.9394	52.2805
89.7201	-73.2719	108.748	17.4591	-9.53	88.2416	39.9899	-28.5155	52.524
91.4732	-71.7974	107.921	17.1713	-8.88172	78.2254	28.4519	-18.883	53.109
82.7004	-64.933	107.239	16.4841	-8.96004	76.1031	33.5727	-19.4704	54.1268
83.714	-65.7604	107.569	18.3881	-9.17737	78.221	28.9055	-16.2937	53.7476
77.5216	-58.0182	107.146	10.9303	-3.82432	66.8573	17.3622	-13.4184	49.3191
